# Supplementary material for: Identification of Genes Associated with Liver Metastasis in Pancreatic Cancer Reveals PCSK6 as a Crucial Mediator
Source: Cancers (Basel). 2022 Dec 30;15(1):241. doi: 10.3390/cancers15010241 (PMC9818395; doi:10.3390/cancers15010241)
Supplement: Supplementary file 1 [file cancers-15-00241-s001.zip]

Archive with 10 entries (10 files):
- Figure S1.pdf
- Figure S2.pdf
- Figure S3.pdf
- Table S1.pdf
- Table S2.pdf
- Table S3.pdf
- Table S4.pdf
- Table S5.pdf
- Table S6.pdf
- Table S7.pdf
